# Supplementary material for: Exploring potential therapeutic targets for colorectal tumors based on whole genome sequencing of colorectal tumors and paracancerous tissues
Source: Front Mol Biosci. 2025 Jul 4;12:1605117. doi: 10.3389/fmolb.2025.1605117 (PMC12270881; doi:10.3389/fmolb.2025.1605117)
Supplement: Supplementary file 1 [file Supplementaryfile1.zip]

Archive with 5 entries (5 files):
- Supplementary Material/Supplementary Table S1 Patient Information.xlsx
- Supplementary Material/Supplementary Table S2 Statistics of Single Nucleotide Mutations in Noncoding Regions of Somatic Cells.docx
- Supplementary Material/Supplementary Table S3 Statistics of insertional deletion mutations in non-coding regions in somatic cells.docx
- Supplementary Material/Supplementary Table S4 Statistics of Single Nucleotide Mutations in Noncoding Regions of Germline Cells.docx
- Supplementary Material/Supplementary Table S5 Statistics of Insertion Deletion Mutations in Noncoding Regions of Germline Cells.docx
