# Supplementary material for: Exploring potential therapeutic targets for colorectal tumors based on whole genome sequencing of colorectal tumors and paracancerous tissues
Source: Front Mol Biosci. 2025 Jul 4;12:1605117. doi: 10.3389/fmolb.2025.1605117 (PMC12270881; doi:10.3389/fmolb.2025.1605117)
Supplement: Supplementary file 1 [file Supplementaryfile1.zip › Supplementary Material/Supplementary Table S1 Patient Information.xlsx]

## Sheet: CRC
Supplementary Table S1 ：Patient Information
	Sample Name	Sample type	Sampling date	Sampling Address	T	N	M	Clinical staging	Physiology	Immunohistochemistry	Height（cm）	Weight（kg）	Sex	Age	Tumor Size	Degree of differentiation	Invasion of the vasculature	nerve attack
Developing the genome	A1	Cancerous tissue	20231030	Wuxi People's Hospital	3	1	0	IIIb	Adenocarcinoma	No specific gene expression positive	165	65	male	64	5*4.5*0.5cm	Level 2	ture	false
Developing the genome	A2	Paraneoplastic Tissue	20231030	Wuxi People's Hospital
Developing the genome	B1	Cancerous tissue	20231101	Wuxi People's Hospital	1	0	0	IIA	Adenocarcinoma	MLH1（+），PMS2（+），MSH2（+），MSH6（+），SATB2（+）	180	82	male	57	1.8×1.8×0.5cm	Level 2	false	false
Developing the genome	B2	Paraneoplastic Tissue	20231101	Wuxi People's Hospital
Developing the genome	D1	Cancerous tissue	20231102	Wuxi People's Hospital	2	1b	0	IIIB	Adenocarcinoma	MLH1（+），PMS2（+），MSH2（+），MSH6（+），SATB2（+）	167	64	male	78	2.5*2.3*0.8cm	Level 2	false	false
Developing the genome	D2	Paraneoplastic Tissue	20231102	Wuxi People's Hospital
Developing the genome	E1	Cancerous tissue	20231103	Wuxi People's Hospital	3	0	0	IIIB	Adenocarcinoma	MLH1（+），PMS2（+），MSH2（-），MSH6（-），Ki-67（约50%+）	170	75	male	46	7*5*2cm	Level 2	false	false
Developing the genome	E2	Paraneoplastic Tissue	20231103	Wuxi People's Hospital
Developing the genome	F1	Cancerous tissue	20231106	Wuxi People's Hospital	3	1b	0	IIIC	Adenocarcinoma with mucinous adenocarcinoma	MLH1（+），PMS2（+），MSH2（+），MSH6（+），SALL4（-）	165	74	male	77	5*3.5*3cm	Level 2	ture	false
Developing the genome	F2	Paraneoplastic Tissue	20231106	Wuxi People's Hospital
Developing the genome	G1	Cancerous tissue	20231106	Wuxi People's Hospital	3	0	0	IIa	Tubular-papillary adenocarcinoma	No specific gene expression positive	154	56	Female	72	9*5*1.6cm	Level 2	false	ture
Developing the genome	G2	Paraneoplastic Tissue	20231106	Wuxi People's Hospital
Developing the genome	I 1	Cancerous tissue	20231107	Wuxi People's Hospital	4a	1c	0	IIIC	Adenocarcinoma	MLH1（+），MSH2（+），MSH6（+），PMS2（+），SALL4（-）	160	65	male	76	3*2*1cm	Level 2	false	false
Developing the genome	I 2	Paraneoplastic Tissue	20231107	Wuxi People's Hospital
Developing the genome	K1	Cancerous tissue	20231109	Wuxi People's Hospital	3	2b	0	IIIB	Adenocarcinoma, localized mucinous	MLH1（+），PMS2（+），MSH2（+），MSH6（+），insm1（散+）	169	70	male	71	8*3.5*2cm	Level 3	false	ture
Developing the genome	K2	Paraneoplastic Tissue	20231109	Wuxi People's Hospital
Developing the genome	L1	Cancerous tissue	20231109	Wuxi People's Hospital	3	2b	0	IIIB	Adenocarcinoma	MLH1（+），PMS2（+），MSH2（+），MSH6（+），SATB2（+）	170	75	male	69	6*4.5*1.5cm	Level 2-3	ture	false
Developing the genome	L2	Paraneoplastic Tissue	20231109	Wuxi People's Hospital
Developing the genome	M1	Cancerous tissue	20231117	Wuxi People's Hospital	3	2a	0	IIIC	Mucosal adenocarcinoma	MLH1（+），PMS2（+），MSH2（+），MSH6（+），SATB2（+）	148	57	Female	84	6*3.5*2.5cm	Level 2	false	false
Developing the genome	M2	Paraneoplastic Tissue	20231117	Wuxi People's Hospital
Developing the genome	N1	Cancerous tissue	20231123	Wuxi People's Hospital	3	1b	0	IIA	Adenocarcinoma	MLH1（+），MSH2（+），MSH6（+），PMS2（+），Galectin-3（+）	155	58	Female	77	5*5*1cm	Level 2	ture	ture
Developing the genome	N2	Paraneoplastic Tissue	20231123	Wuxi People's Hospital
Developing the genome	O1	Cancerous tissue	20231123	Wuxi People's Hospital	3	2b	0	I	Mucosal adenocarcinoma	MLH1（+），MSH2（+），MSH6（+），PMS2（+），Galectin-3（+）	170	90	male	86	6*5.5*1.3cm	Level 2	ture	false
Developing the genome	O2	Paraneoplastic Tissue	20231123	Wuxi People's Hospital
Developing the genome	P1	Cancerous tissue	20231123	Wuxi People's Hospital	3	0	0	IIIB	Adenocarcinoma	MLH1（+），MSH2（+），MSH6（+），PMS2（+），SALL4（-）	179	60	male	82	1.2*1*0.8cm	Level 2	false	ture
Developing the genome	P2	Paraneoplastic Tissue	20231123	Wuxi People's Hospital
Developing the genome	Q1	Cancerous tissue	20231204	Wuxi People's Hospital	2	0	0	IIIA	Adenocarcinoma	MLH1（+），PMS2（+），MSH2（+），MSH6（+），Ki-67（85%+）	168	64	male	79	2*1.7*1.4cm	Level 2	ture	false
Developing the genome	Q2	Paraneoplastic Tissue	20231204	Wuxi People's Hospital
Developing the genome	R1	Cancerous tissue	20231127	Wuxi People's Hospital	3	0	0	IIa	Tubular cancer	No specific gene expression positive	157	61	Female	40	2.8*2.8*1.8	Level 2	false	false
Developing the genome	R2	Paraneoplastic Tissue	20231127	Wuxi People's Hospital
Developing the genome	S1	Cancerous tissue	20231205	Wuxi People's Hospital	3	2a	0	I	Adenocarcinoma	MLH1（+），PMS2（+），MSH2（+），MSH6（+），SATB2（部分+）	155	56	Female	78	5*3.5*2cm	Level 2-3	false	false
Developing the genome	S2	Paraneoplastic Tissue	20231205	Wuxi People's Hospital
Developing the genome	V1	Cancerous tissue	20231212	Wuxi People's Hospital	2	1b	0	IIIB	Adenocarcinoma	MLH1（+），PMS2（+），MSH2（+），MSH6（+），Ki-67（90%+）	160	63	male	54	5*5*1cm	Level 2-3	false	ture
Developing the genome	V2	Paraneoplastic Tissue	20231212	Wuxi People's Hospital
Developing the genome	X1	Cancerous tissue	20240108	Wuxi People's Hospital	2	0	0	IIA	Adenocarcinoma	MLH1（+），PMS2（+），MSH2（+），MSH6（+），Ki-67（80%+）	165	59	Female	57	1.8*1.8*1.2cm	Level 2-3	false	ture
Developing the genome	X2	Paraneoplastic Tissue	20240108	Wuxi People's Hospital
Developing the genome	Y1	Cancerous tissue	20240111	Wuxi People's Hospital	3	1b	0	IIIB	Adenocarcinoma	MLH1（+），PMS2（+），MSH2（+），MSH6（+），HER2阴性（1+）	172	51	male	55	6.5*4*1.5cm	Level 2	ture	ture
Developing the genome	Y2	Paraneoplastic Tissue	20240111	Wuxi People's Hospital
Developing the genome	Z1	Cancerous tissue	20240112	Wuxi People's Hospital	3	0	0	IIIC	Adenocarcinoma	MLH1（+），PMS2（+），MSH2（+），MSH6（+），SALL4（-）	169	55	Female	63	5*5*3cm	Level 2	false	false
Developing the genome	Z2	Paraneoplastic Tissue	20240112	Wuxi People's Hospital
Developing the genome	AA1	Cancerous tissue	20240115	Wuxi People's Hospital	3	1b	0	IIA	Adenocarcinoma	MLH1（+），MSH2（+），MSH6（+），PMS2（+），Galectin-3（+）	165	67	Female	83	7*5*2cm	Level 2-3	ture	ture
Developing the genome	AA2	Paraneoplastic Tissue	20240115	Wuxi People's Hospital
Developing the genome	AB1	Cancerous tissue	20240118	Wuxi People's Hospital	3	2b	0	IIIB	Adenocarcinoma	MLH1（+），PMS2（+），MSH2（+），MSH6（+），SATB2（+）	160	63	Female	55	3*1.8*1cm	Level 2	ture	ture
Developing the genome	AB2	Paraneoplastic Tissue	20240118	Wuxi People's Hospital
Developing the genome	AC1	Cancerous tissue	20240122	Wuxi People's Hospital	3	0	0	IIA	Adenocarcinoma	MLH1（+），PMS2（+），MSH2（+），MSH6（+），SALL4（-）	165	65	male	63	6*5*1cm	Level 2	false	false
Developing the genome	AC2	Paraneoplastic Tissue	20240122	Wuxi People's Hospital
Developing the genome	AD1	Cancerous tissue	20240126	Wuxi People's Hospital	3	1c	0	IIIC	Adenocarcinoma with mucinous adenocarcinoma	MLH1（+），PMS2（+），MSH2（+），MSH6（+），SATB2（+）	156	58.5	Female	44	4*3.3*1.2cm	Level 2	false	ture
Developing the genome	AD2	Paraneoplastic Tissue	20240126	Wuxi People's Hospital
Developing the genome	AE1	Cancerous tissue	20240129	Wuxi People's Hospital	3	1b	0	IIA	Adenocarcinoma	MLH1（+），PMS2（+），MSH2（+），MSH6（+），SATB4（+）	160	60	Female	62	4*2.7*1.3cm	Level 2	false	false
Developing the genome	AE2	Paraneoplastic Tissue	20240129	Wuxi People's Hospital
Developing the genome	AF1	Cancerous tissue	20240130	Wuxi People's Hospital	4	2b	0	IIIC	Adenocarcinoma with mucinous adenocarcinoma	MLH1（+），PMS2（+），MSH2（+），MSH6（+），SALL4（-）	178	80	male	79	4*3*1.2cm	Level 2	false	false
Developing the genome	AF2	Paraneoplastic Tissue	20240130	Wuxi People's Hospital
